# Supplementary material for: Spatial response resampling (SR2): Accounting for the spatial point spread function in hyperspectral image resampling
Source: MethodsX. 2023 Jan 2;10:101998. doi: 10.1016/j.mex.2023.101998 (PMC9842868; doi:10.1016/j.mex.2023.101998)
Supplement: Supplementary file 1 [file mmc1.m]

function [IMG_conv,PSF_tot_3d,x_c_dist,y_c_dist ] = HSI_BLUR(flight_line_heading,FOV_deg,pix_tot,alt,speed,it,cross_track_sum,FWHM_opt,IMG_loc,IMG_name)
%% HSI_BLUR (Blur Hyperspectral Imaging Data to the Spatial Characteristics of a Specified Sensor)
% 
% [IMG_conv,PSF_tot_3d,x_c_dist,y_c_dist ] = HSI_BLUR(flight_line_heading,FOV_deg,pix_tot,alt,speed,it,cross_track_sum,FWHM_opt,IMG_loc,IMG_name)
%
%%% Input Parameters
%   flight_line_heading...  Heading of simulated sensor (True North Heading in degrees, e.g.,north=0, east=90, south=180, west=270).
%   FOV_deg...              Field of view of simulated sensor (degrees).
%   pix_tot...              Number of cross track pixels in simulated sensor.
%   alt...                  Nominal altitude (m above ground level) of simulated sensor during data acquisition.
%   speed...                Nominal speed (m/s) of simulated sensor during data acquisition.
%   it...                   Integration time (s) of simulated sensor during data acquisition.
%   cross_track_sum         Summing factor of simulated sensor in cross track direction
%   FWHM_opt...             Full width at half maximum (pixels) of simulated sensor's optical point spread function (PSF). If unknown please enter 1.
%   IMG_loc...              String with fold path of the input hyperspectral imaging dataset.
%   IMG_name...             Name of the input hyperspectral imaging dataset (must be *.dat). Please DO NOT Include the ".dat" Extension.               
%
%%%Output Parameters
%   IMG_conv...             Hyperspectral imaging dataset blurred through convolution with simulated sensor PSF
%   PSF_tot_3d...           PSF of simulated sensor. The PSF is a function of spatial displacement from pixel Center (m) in the Easting and Northing directions
%   x_c_dist...             Displacement values associated with columns of PSF_tot_3d in Easting direction (m)
%   y_c_dist...             Displacement values associated with rows of PSF_tot_3d in Northing direction (m)
% *************************************************************************
% ***   After running HSI_BLUR, the blurred HSI dataset will be saved   *** 
% ***   to the same location as the input image as a *.dat file. The    ***
% ***   output image will be named after the input image with "_conv"   ***
% ***   appended to the file name.                                      ***
% *************************************************************************
%
%%% Description
% HSI_BLUR is used to blur an input HSI dataset to simulate the spatial
% characteristics of another sensor. 
%
%%% Copyright: Deep Inamdar, deep.inamdar@mail.mcgill.ca
%%% Applied Remote Sensing Laboratory, Department of Geography, McGill University

%% Derive PSF

%%%Derive nominal pixel sizes of simulated sensor
pix_size_x=alt*tand(FOV_deg/2)/(pix_tot/2); %nominal cross track resolution (m)
pix_size_y=max(speed*it,pix_size_x); %nominal along track resolution (m)
dt=round(min([pix_size_x pix_size_y])/150,1,'significant'); % spatial resolution to which PSF is calculated

%%% Derive Cross Track PSF of simulated sensor
%%%% Derive Gaussian Optical PSF of simulated sensor
muPDF=0; % Mean of Gaussian Distribution for Optical PSF
FWHM_x=FWHM_opt*pix_size_x; %FWHM of Gaussian Distribution for Optical PSF
sigmaPDF=FWHM_x/(2*sqrt(2*log(2))); %Standard Deviation of Gaussian for Optical PSF
op_pdx=makedist('Normal',muPDF,sigmaPDF); %Generate PSF
num_vals=round(pix_size_x*2/dt);
x=-num_vals*dt:dt:num_vals*dt; % Displacement from pixel center (m) at which the Optical PSF will be calculated
op_x_f=pdf(op_pdx,x); %Calculate value of Optical PSF

%%%% Derive Rectangular Pulse Detector PSF of simulated sensor
step_f=x>=-pix_size_x/2& x<=pix_size_x/2; 

%%%% Derive Net Cross Track PSF of simulated sensor normalized by the maximum 
x_c_spr=conv(op_x_f,step_f)/max(conv(op_x_f,step_f)); 

%%%% Derive cross track displacement values associated with the Net PSF of simulated sensor
x_min = min(abs(x));
addon_x=(length(x_c_spr)-1)/2;
x_c_dist=x_min-addon_x*dt:dt:x_min+addon_x*dt;

%%% Derive Along Track PSF of simulated sensor
num_vals=round(it*speed/dt);
y=num_vals*dt:-dt:-num_vals*dt; % Displacement from pixel center (m) at which the along track PSF will be calculated

%%%% Derive motion PSF of simulated sensor
step_f_2=y>=-it*speed/2& y<=it*speed/2; 

%%%% Derive Net Along Track PSF of simulated sensor normalized by the maximum
y_c_spr=conv(x_c_spr,step_f_2)/max(conv(x_c_spr,step_f_2));

%%%% Derive along track displacement values associated with the Net PSF of simulated sensor
y_min = min(abs(y));
addon_y=(length(y_c_spr)-1)/2;
y_c_dist=y_min+addon_y*dt:-dt:y_min-addon_y*dt;

%%%% Handle cross track summing

if cross_track_sum>1
    
dist_inc_pix=cross_track_sum-1;
addon2=ceil(pix_size_x*dist_inc_pix/2/dt);
x_min = min(abs(x_c_dist));
x_len_orig=length(x_c_spr);
x_c_dist=x_min-addon2*dt-(x_len_orig-1)/2*dt:dt:x_min+addon2*dt+(x_len_orig-1)/2*dt;
x_spr_new=zeros(1,length(x_c_dist));

if rem(cross_track_sum, 2) == 0
    center_pt=(-pix_size_x/2-(cross_track_sum/2-1)*pix_size_x):pix_size_x:(pix_size_x/2+(cross_track_sum/2-1)*pix_size_x);
else
    center_pt=-pix_size_x*(cross_track_sum-1)/2:pix_size_x:pix_size_x*(cross_track_sum-1)/2;
end
index_center_pt = knnsearch(x_c_dist',center_pt');

for i=1:cross_track_sum
    start_indx=index_center_pt(i)-(x_len_orig-1)/2;
    end_indx=index_center_pt(i)+(x_len_orig-1)/2;
    x_spr_new(start_indx:end_indx)=x_spr_new(start_indx:end_indx)+x_c_spr;
end

x_spr_new=x_spr_new/max(x_spr_new);

x_c_spr=x_spr_new;

end


%%% Make x_c_spr same spatial dimensions as y_c_spr by padding edges 
if length(y_c_spr)>length(x_c_spr)
    x_c_spr=padarray(x_c_spr,[0 (length(y_c_spr)-length(x_c_spr))/2],'both');
        x_c_dist=fliplr(y_c_dist);
elseif length(x_c_spr)>length(y_c_spr)
    y_c_spr=padarray(y_c_spr,[0 (length(x_c_spr)-length(y_c_spr))/2],'both');
        y_c_dist=fliplr(x_c_dist);
end


%%% Calculate Net PSF of simulated sensor in 2-dimensions (along track x cross track)
PSF_tot_3d_no_rot=y_c_spr'*x_c_spr;

%%% Rotate PSF by flight line heading so that PSF of the simulated sensor is north oriented 
PSF_tot_3d=imrotate(PSF_tot_3d_no_rot,-flight_line_heading,'bilinear','crop');

%% Derive Convolution Kernel for input HSI dataset

%%% Read input HSI dataset and extract pixel size
Filename=[IMG_loc IMG_name '.dat'];
Filename_2=[IMG_loc IMG_name  '.hdr'];
info = enviinfo(Filename_2);
data=hypercube(Filename,Filename_2);
pix_size_IMG= data.Metadata.MapInfo.PixelSize(1);

%%% Generate Convolution Kernel by integrating PSF of simulated sensor

size_kernel=ceil(max(x_c_dist)/pix_size_IMG)*2+1; %calculate size of convolution kernel

conv_ker=ones(size_kernel,size_kernel);
x_vec=-pix_size_IMG*size_kernel/2:pix_size_IMG:pix_size_IMG*(size_kernel/2-1);
y_vec=fliplr(x_vec);

for i= 1:size_kernel
    x_indx=(x_vec(i)<x_c_dist & x_c_dist<(x_vec(i)+pix_size_IMG));
    for j=1:size_kernel
       y_indx=(y_vec(j)+pix_size_IMG>y_c_dist & y_c_dist>y_vec(j));
       conv_ker(j,i)=sum(sum(PSF_tot_3d(y_indx,x_indx)))/sum(sum(PSF_tot_3d)); 
    end 
end

%%%% Normalize convolution kernel to sum to 1 
conv_ker=conv_ker/sum(sum(conv_ker));

%% Convolve input HSI dataset by Convolution Kernel
IMG_conv=data.DataCube;

for i=1:info.Bands
IMG_conv(:,:,i)=conv2(data.DataCube(:,:,i),conv_ker,'same');
i/info.Bands*100
end

%% Output input HSI dataset to ENVI Standard File

Filename=[IMG_loc IMG_name '_conv'];
newhcube = assignData(data, ':',':',':',IMG_conv);
enviwrite(newhcube,Filename);

end
